# Supplementary material for: Hundreds of LncRNAs Display Circadian Rhythmicity in Zebrafish Larvae
Source: Cells. 2021 Nov 15;10(11):3173. doi: 10.3390/cells10113173 (PMC8620895; doi:10.3390/cells10113173)
Supplement: Supplementary file 1 [file cells-10-03173-s001.zip]

Archive with 2 entries (2 files):
- Supplementary Figures S1-S9.pdf
- Supplementary Tables S1-S50.xlsx
